# Supplementary material for: Development of a Model for Genomic Prediction of Multiple Traits in Common Bean Germplasm, Based on Population Structure
Source: Plants (Basel). 2022 May 12;11(10):1298. doi: 10.3390/plants11101298 (PMC9144439; doi:10.3390/plants11101298)
Supplement: Supplementary file 1 [file plants-11-01298-s001.zip]

Archive with 2 entries (2 files):
- SFigure_CommonBean_new.pdf
- STable_CommonBean_new.pdf
